# Supplementary material for: RAGE in Neutrophils: A Sensor for Pathogen-Associated Structures and Beyond
Source: Biomedicines. 2026 May 16;14(5):1128. doi: 10.3390/biomedicines14051128 (PMC13204100; doi:10.3390/biomedicines14051128)
Supplement: Supplementary file 1 [file biomedicines-14-01128-s001.zip]

Archive with 1 entries (1 files):
- biomedicines-4293988-supplementary.pdf
